# Supplementary material for: The Regulatory Circuit Underlying Downregulation of a Type III Secretion System in Yersinia enterocolitica by Transcription Factor OmpR
Source: Int J Mol Sci. 2022 Apr 26;23(9):4758. doi: 10.3390/ijms23094758 (PMC9100119; doi:10.3390/ijms23094758)
Supplement: Supplementary file 1 [file ijms-23-04758-s001.zip]

Archive with 1 entries (1 files):
- ijms-1692951-supplementary.pdf
